# Supplementary material for: Differential-Evolution Control Parameter Optimization for Unmanned Aerial Vehicle Path Planning
Source: PLoS One. 2016 Mar 4;11(3):e0150558. doi: 10.1371/journal.pone.0150558 (PMC4778915; doi:10.1371/journal.pone.0150558)
Supplement: S1 Dataset — (XLSX) [file pone.0150558.s001.xlsx]

## Sheet: Table A
	Population Size = 10 at 1000th Generation number
	Average Path Cost					Differential Weight							Average Computational Cost (s)					Differential Weight
	Crossover (%)	0.1	0.2	0.3	0.4	0.5	0.6	0.7	0.8	0.9	1		Crossover (%)	0.1	0.2	0.3	0.4	0.5	0.6	0.7	0.8	0.9	1
	10	888.9	759.3	810.9	1026.5	1215.1	1321.9	1410.5	1457.2	1481	1523.1		10	0.3787	0.376	0.3755	0.3758	0.3768	0.3796	0.3833	0.3868	0.3905	0.3949
	20	921.9	789.9	696.6	845.3	1128.4	1267.9	1356.4	1416.1	1458.9	1493.1		20	0.3763	0.3784	0.3794	0.3782	0.3822	0.3874	0.3965	0.4011	0.4093	0.4178
	30	941.4	807.7	707.7	723.6	1034.1	1230.8	1330.1	1398.9	1440.8	1473.5		30	0.3771	0.3784	0.3839	0.382	0.3857	0.3957	0.4032	0.4148	0.4262	0.442
	40	976.9	832	713.8	667.1	983.3	1198.5	1317.7	1379.7	1424.6	1463.4		40	0.3784	0.3799	0.3814	0.3838	0.3883	0.3992	0.4119	0.4264	0.4422	0.4594
	50	1025.7	865.7	751.9	665.8	879.9	1162	1286	1368.9	1421.4	1440.6		50	0.3802	0.381	0.3823	0.3857	0.3901	0.402	0.4177	0.4374	0.4581	0.4776
	60	1075.1	899.8	802.2	700.7	733.6	1074	1238.1	1345	1397.8	1420.1		60	0.3795	0.38	0.3817	0.3847	0.3889	0.4008	0.4216	0.4454	0.4693	0.4923
	70	1151.2	967.6	859.8	767.5	669.7	922	1185.8	1298.7	1362.3	1394		70	0.3784	0.3787	0.3804	0.3828	0.3871	0.3978	0.4197	0.4497	0.4805	0.5049
	80	1222.5	1057.6	947.3	823.2	741.3	717.2	972.5	1144.9	1251.4	1245		80	0.3761	0.3766	0.3812	0.379	0.3819	0.3891	0.4061	0.4396	0.4679	0.4981
	90	1414.4	1193.9	1077.5	950.2	867.6	799.1	757.1	796.2	849.3	968.8		90	0.3734	0.3741	0.3749	0.3763	0.3778	0.3827	0.3892	0.4026	0.4195	0.4241
	100	1760.8	1517.8	1373	1279.6	1235.8	1201.3	1178.2	1227.8	1251.4	1671.5		100	0.3707	0.3712	0.3717	0.3719	0.3721	0.3737	0.3752	0.3789	0.3842	0.3797
	Population Size = 30 at 1000th Generation number
	Average Path Cost					Differential Weight							Average Computational Cost (s)					Differential Weight
	Crossover (%)	0.1	0.2	0.3	0.4	0.5	0.6	0.7	0.8	0.9	1		Crossover (%)	0.1	0.2	0.3	0.4	0.5	0.6	0.7	0.8	0.9	1
	10	557.9	723.1	992.5	1171.8	1280.7	1353.8	1411.1	1432.4	1467	1478.8		10	0.5396	0.5376	0.5383	0.5415	0.5481	0.5563	0.5677	0.5788	0.5905	0.6026
	20	567	534.4	818.7	1088	1227.2	1305.7	1359.9	1401.2	1436.6	1449.1		20	0.5429	0.5444	0.5457	0.5531	0.5655	0.5816	0.6018	0.6224	0.6474	0.6692
	30	575.1	509.4	704.3	1032.3	1191.5	1283.8	1346.6	1390.4	1413.6	1449.5		30	0.5458	0.5511	0.5533	0.5624	0.5802	0.604	0.6335	0.665	0.6985	0.7327
	40	588.4	517.3	611.3	991.2	1170.3	1277.5	1333.6	1374.6	1408.8	1433.4		40	0.549	0.5552	0.559	0.5707	0.5939	0.6261	0.6644	0.7061	0.7508	0.7944
	50	611.1	543.9	547.6	949.2	1154.6	1254.2	1327.3	1360.5	1402.2	1435.8		50	0.5502	0.5564	0.5624	0.5765	0.6058	0.6455	0.6898	0.7452	0.7988	0.8549
	60	650.1	567.3	507.9	858.6	1114	1226.9	1308.8	1355.2	1380.5	1410.5		60	0.5513	0.5547	0.5629	0.5762	0.61	0.6567	0.717	0.78	0.8425	0.9097
	70	689.3	598.7	541.3	711.1	1056.5	1197.9	1287.3	1334.6	1370.6	1387.9		70	0.5481	0.5518	0.5582	0.5708	0.6083	0.6675	0.7374	0.8104	0.8882	0.9612
	80	778.3	663.7	584.9	549.3	886.2	1141.2	1255.4	1305.4	1356.4	1376.5		80	0.5455	0.5479	0.5513	0.5651	0.5916	0.6615	0.7494	0.8394	0.9268	1.0134
	90	938.8	786	679.8	611.2	595.9	911.3	1123.8	1220.4	1273	1249.7		90	0.5409	0.5432	0.5459	0.5526	0.5704	0.6228	0.7228	0.8344	0.9352	1.0236
	100	1455.1	1201.7	1043.4	956.1	890.4	835.8	833.9	889.8	914.2	1470.6		100	0.5343	0.5349	0.5371	0.5387	0.5439	0.5581	0.5955	0.6475	0.6828	0.6367
	Population Size = 50 at 1000th Generation number
	Average Path Cost					Differential Weight							Average Computational Cost (s)					Differential Weight
	Crossover (%)	0.1	0.2	0.3	0.4	0.5	0.6	0.7	0.8	0.9	1		Crossover (%)	0.1	0.2	0.3	0.4	0.5	0.6	0.7	0.8	0.9	1
	10	531	770	1032	1180.9	1276.8	1336.4	1385.9	1416.1	1439.9	1470.2		10	0.7368	0.7368	0.7412	0.7468	0.757	0.7711	0.7876	0.8067	0.827	0.847
	20	493.9	542.4	869.1	1107.7	1231.6	1297.2	1344.4	1380.8	1416.3	1436		20	0.7455	0.7478	0.7517	0.7637	0.782	0.8103	0.8422	0.8782	0.9148	0.9524
	30	495.4	476.1	763.1	1064.8	1201.1	1285.8	1337.1	1373.7	1399.6	1425.1		30	0.7509	0.7569	0.763	0.7805	0.8085	0.8497	0.8954	0.946	1.0005	1.0567
	40	508.7	464.4	686.9	1032.4	1187.8	1270.4	1313.7	1360.8	1388.6	1419.3		40	0.7567	0.7649	0.7729	0.7933	0.8327	0.8842	0.947	1.0144	1.087	1.1548
	50	530.4	473.3	624.5	1012	1163.5	1246	1311.2	1349.2	1371.7	1401.7		50	0.7599	0.7684	0.7782	0.8058	0.8548	0.9171	0.9946	1.0778	1.1657	1.2526
	60	539.3	490.3	545.3	947.2	1141.3	1239.2	1302.7	1332.5	1377.1	1388.2		60	0.76	0.7666	0.7791	0.8101	0.8698	0.9436	1.038	1.135	1.2439	1.3487
	70	581.3	513.1	492.4	872.7	1103	1225	1284.5	1315.1	1348.5	1387.7		70	0.7567	0.7633	0.7755	0.8048	0.8729	0.9718	1.0781	1.1974	1.3194	1.4448
	80	639.3	556.5	501.6	674.7	1024.4	1188.7	1256.9	1296.4	1335	1358.7		80	0.7524	0.7583	0.7683	0.7906	0.8691	0.9872	1.1121	1.2503	1.3952	1.5473
	90	788.5	663.8	585.1	538.4	759.2	1080.5	1219.7	1270.1	1305	1328.5		90	0.7515	0.7529	0.7582	0.7736	0.822	0.9607	1.1366	1.3041	1.4784	1.6427
	100	1347.5	1069.7	925.2	828.6	756.6	719.8	799.9	898.6	873.6	1384.9		100	0.7399	0.7412	0.7432	0.7474	0.7611	0.8153	0.9809	1.129	1.2119	1.0711
	Population Size = 70 at 1000th Generation number
	Average Path Cost					Differential Weight							Average Computational Cost (s)					Differential Weight
	Crossover (%)	0.1	0.2	0.3	0.4	0.5	0.6	0.7	0.8	0.9	1		Crossover (%)	0.1	0.2	0.3	0.4	0.5	0.6	0.7	0.8	0.9	1
	10	514.1	781.1	1032.1	1188.7	1267.5	1330.9	1373.3	1407.4	1429.5	1446.8		10	0.9578	0.9594	0.9636	0.9736	0.9868	1.0081	1.0312	1.0567	1.0825	1.1093
	20	465.5	552.8	892	1115.6	1231.6	1294.7	1338.3	1378.7	1396.3	1426.4		20	0.9705	0.9737	0.9805	0.9961	1.0257	1.0612	1.1075	1.1546	1.2046	1.256
	30	469.1	468.5	806.5	1075.1	1202.1	1279.6	1325.5	1357.7	1389.3	1414.6		30	0.9782	0.986	0.9964	1.0205	1.0601	1.1157	1.1801	1.2495	1.3249	1.4006
	40	472.2	444.8	718.6	1056.5	1190.6	1261.7	1319.4	1344.3	1388.7	1400.6		40	0.9853	0.9955	1.0076	1.0409	1.095	1.1664	1.2511	1.3437	1.4404	1.5445
	50	480.6	453	679.6	1014.5	1169.6	1249.3	1305.5	1345.3	1369.4	1384		50	0.9907	1.0022	1.0177	1.0589	1.1255	1.2153	1.3178	1.4341	1.5542	1.684
	60	499.4	456.3	614.1	993.6	1142.5	1235.6	1294.2	1330.7	1366.1	1378.5		60	0.9904	1.0026	1.0202	1.0693	1.1487	1.2585	1.3841	1.5223	1.6679	1.826
	70	525.3	475.6	529	932	1116.3	1222.4	1273.8	1310.2	1346.5	1365.1		70	0.9884	0.997	1.0159	1.0683	1.1634	1.2914	1.4429	1.6105	1.7884	1.9694
	80	582.8	511.7	474.5	799.2	1064.1	1189	1254.9	1286.3	1322.8	1352.5		80	0.9826	0.9902	1.0078	1.0523	1.1675	1.3265	1.5031	1.697	1.8988	2.12
	90	692.3	598.5	533.1	538.2	885.3	1133.6	1222.4	1270.7	1294.2	1307.6		90	0.9793	0.9838	0.9943	1.0193	1.1186	1.3274	1.5577	1.7782	2.0281	2.267
	100	1285.7	1000.7	856.2	754.9	676	742	921.5	1011.8	991.4	1337.1		100	0.9657	0.9682	0.9719	0.979	1.0124	1.1594	1.4414	1.7132	1.8978	1.6963
	Population Size = 100 at 1000th Generation number
	Average Path Cost					Differential Weight							Average Computational Cost (s)					Differential Weight
	Crossover (%)	0.1	0.2	0.3	0.4	0.5	0.6	0.7	0.8	0.9	1		Crossover (%)	0.1	0.2	0.3	0.4	0.5	0.6	0.7	0.8	0.9	1
	10	513.2	784.8	1037.5	1183	1264.1	1321	1361.5	1387.6	1422.4	1436.4		10	1.3461	1.3493	1.3549	1.369	1.3919	1.417	1.4508	1.4853	1.5238	1.5622
	20	449.1	569.8	918.6	1112.5	1214.4	1287.7	1321.3	1368.4	1389.6	1415.6		20	1.3627	1.3677	1.3786	1.4047	1.4441	1.4966	1.5585	1.6267	1.6942	1.7674
	30	449.3	469.9	809	1083.2	1195.1	1268.2	1320.1	1353.8	1378.8	1401.1		30	1.3766	1.3872	1.4011	1.4374	1.4969	1.5722	1.6622	1.761	1.8661	1.9739
	40	449.8	436.1	762.1	1060.6	1175.3	1256.9	1303.9	1340.9	1363.2	1387.3		40	1.3884	1.3991	1.4223	1.4679	1.544	1.6467	1.7644	1.8955	2.0371	2.1854
	50	449.9	430.9	691.7	1038	1165	1247.8	1299	1338.9	1354.9	1376.4		50	1.3955	1.4118	1.4361	1.4957	1.5924	1.7186	1.8634	2.0339	2.2148	2.3997
	60	465.3	438.7	651	1013	1146.7	1230.3	1280.7	1323.1	1349.5	1375.8		60	1.3951	1.4122	1.4386	1.5139	1.6319	1.7824	1.9628	2.1655	2.3828	2.6155
	70	487.6	455	596	980.3	1128.2	1211.4	1266.5	1309.9	1332.9	1357		70	1.3912	1.4063	1.4358	1.5206	1.6596	1.8413	2.0486	2.2962	2.5574	2.8433
	80	532.2	474.6	495.2	875.2	1087.8	1191	1250.7	1284.7	1307.9	1337.6		80	1.3874	1.3959	1.4237	1.5082	1.6755	1.8978	2.1452	2.4326	2.7416	3.0726
	90	637.3	548.9	492.3	597.4	988.2	1143.6	1222.6	1259.6	1286.1	1315.4		90	1.3781	1.3868	1.4025	1.4553	1.6496	1.9354	2.2599	2.5838	2.9453	3.3324
	100	1228.4	942.8	779.5	683.2	618.6	900.7	1091.2	1111.4	1122.1	1287.3		100	1.3601	1.3623	1.3707	1.3845	1.4625	1.8087	2.2773	2.6274	3.0085	2.8219

## Sheet: Table B
	200th Generation number
	Average Path Cost					Population Size							Average Computational Cost (s)					Population Size
	Crossover (%)	10	20	30	40	50	60	70	80	90	100		Crossover (%)	10	20	30	40	50	60	70	80	90	100
	10	1212.91	1208.55	1193.56	1182.76	1211.04	1179.73	1181.36	1187.69	1188.18	1191.23		10	0.0774176	0.092766	0.109491	0.129383	0.149393	0.170758	0.194187	0.230956	0.245493	0.272611
	20	978.292	887.392	899.68	931.479	921.285	918.119	925.279	932.689	921.941	940.003		20	0.0774794	0.0940633	0.111097	0.130877	0.151699	0.17337	0.197151	0.233157	0.248348	0.276401
	30	894.031	760.563	739.669	753.375	759.418	747.944	766.366	760.305	768.69	765.166		30	0.0776807	0.0951703	0.11228	0.132759	0.153679	0.175557	0.199728	0.236471	0.251492	0.28034
	40	873.511	703.783	661.809	649.745	657.209	649.633	663.731	652.997	667.496	659.912		40	0.0784852	0.0958854	0.113235	0.133949	0.155417	0.177691	0.201858	0.238922	0.254519	0.283608
	50	873.47	691.923	631.803	599.802	601.745	589.951	594.772	594.569	600.553	591.15		50	0.0787895	0.0965048	0.11375	0.134844	0.156314	0.178917	0.203214	0.240457	0.256368	0.285341
	60	873.644	688.279	646.651	596.266	567.81	559.424	560.17	547.085	544.033	554.651		60	0.0786518	0.0965346	0.114286	0.135043	0.156592	0.179113	0.203503	0.241008	0.257238	0.285755
	70	894.938	724.426	644.592	588.178	587.678	563.772	546.317	545.735	538.377	534.336		70	0.0786171	0.0962222	0.11399	0.135115	0.156333	0.178805	0.203482	0.240572	0.256342	0.285322
	80	925.825	748.807	691.485	614.881	593.726	583.122	575.23	556.131	545.703	544.911		80	0.0789423	0.0960452	0.113967	0.134624	0.156073	0.17821	0.203011	0.240128	0.256207	0.285184
	90	952.406	807.367	730.443	687.856	676.219	655.511	630.363	602.857	577.969	587.113		90	0.0781712	0.095905	0.113398	0.134611	0.156048	0.178208	0.2029	0.240429	0.255786	0.285133
	100	1245.82	1021.05	933.902	885.105	847.318	820.919	790.15	785.252	772.671	767.728		100	0.0764566	0.0951819	0.113813	0.135107	0.156914	0.178939	0.204124	0.240967	0.257476	0.286016
	400th Generation number
	Average Path Cost					Population Size							Average Computational Cost (s)					Population Size
	Crossover (%)	10	20	30	40	50	60	70	80	90	100		Crossover (%)	10	20	30	40	50	60	70	80	90	100
	10	949.992	880.299	867.964	873.745	892.802	892.478	883.838	890.418	897.151	902.845		10	0.153539	0.184092	0.217133	0.256626	0.296481	0.339025	0.385475	0.458847	0.487288	0.541484
	20	841.197	675.522	629.315	626.164	619.422	618.797	612.859	618.311	612.827	630.657		20	0.153533	0.186631	0.220229	0.259692	0.300917	0.343821	0.39114	0.462746	0.492894	0.548532
	30	808.348	619.044	571.421	549.079	523.819	513.954	510.805	504.654	505.232	504.079		30	0.154234	0.188382	0.222502	0.263279	0.304671	0.348103	0.396079	0.469192	0.498888	0.556188
	40	778.331	611.74	543.76	523.564	503.547	489.124	479.46	467.229	469.82	463.149		40	0.154792	0.189609	0.224556	0.265661	0.308168	0.352452	0.400219	0.47412	0.504971	0.562569
	50	784.316	642.101	543.123	492.205	491.972	481.221	464.578	469.817	457.505	448.648		50	0.155409	0.190741	0.225284	0.266715	0.310108	0.354675	0.403433	0.47764	0.508788	0.566714
	60	788.232	647.776	577.178	518.572	482.599	467.253	458.484	448.227	438.024	443.563		60	0.155533	0.190717	0.225792	0.267282	0.309967	0.355259	0.404251	0.47753	0.510453	0.567711
	70	814.863	637.53	607.471	538.607	509.215	463.922	459.227	450.54	451.044	451.062		70	0.155333	0.19014	0.225354	0.266906	0.309545	0.354001	0.403095	0.477926	0.508488	0.566084
	80	818.709	685.031	612.084	574.613	563.595	552.736	512.247	492.039	472.425	447.947		80	0.154542	0.189944	0.224127	0.266071	0.309105	0.352806	0.401922	0.476449	0.507609	0.564872
	90	887.752	739.805	658.265	637.242	604.525	579.736	562.378	545.106	550.232	540.912		90	0.153752	0.189004	0.223981	0.265441	0.30885	0.353033	0.402875	0.477024	0.506641	0.565064
	100	1244.05	1005.2	886.473	838.581	780.209	750.11	736.782	727.773	712.876	695.566		100	0.150353	0.185629	0.224933	0.266876	0.310116	0.356341	0.404293	0.48047	0.507851	0.564395
	600th Gneration Number
	Average Path Cost					Population Size							Average Computational Cost (s)					Population Size
	Crossover (%)	10	20	30	40	50	60	70	80	90	100		Crossover (%)	10	20	30	40	50	60	70	80	90	100
	10	840.382	725.112	685.391	693.173	707.807	701.948	695.624	703.58	715.331	717.176		10	0.226513	0.275409	0.324624	0.383691	0.44328	0.506868	0.576351	0.686222	0.728378	0.809899
	20	790.791	606.436	567.864	537.085	513.086	506.434	494.684	490.295	484.711	495.804		20	0.228522	0.27806	0.328744	0.388359	0.44992	0.514289	0.584893	0.692098	0.73721	0.820154
	30	777.803	591.621	507.099	483.249	481.694	469.236	460.016	451.278	451.496	450.817		30	0.229888	0.280879	0.331756	0.392589	0.455428	0.5202	0.592597	0.702365	0.746706	0.83228
	40	745.396	616.214	513.11	476.355	443.143	433.388	434.35	424.17	420.682	410.989		40	0.23077	0.282966	0.33463	0.395735	0.459438	0.526068	0.598045	0.709913	0.754993	0.839782
	50	729.234	596.561	556.362	469.816	451.138	439.472	411.849	419.792	400.958	394.52		50	0.231772	0.284019	0.336245	0.397742	0.462279	0.528717	0.601447	0.713022	0.759618	0.846578
	60	744.877	596.909	563.233	527.619	482.471	452.358	425.478	402.996	395.263	399.187		60	0.23194	0.283956	0.336897	0.398882	0.46249	0.52976	0.602829	0.712776	0.761457	0.846834
	70	772.225	623.942	558.764	533.179	521.425	485.392	463.356	453.208	429.15	420.566		70	0.231987	0.283165	0.335768	0.39861	0.462364	0.527989	0.601547	0.713423	0.758825	0.845075
	80	780.458	628.366	597.552	542.198	525.594	517.348	505.227	499.824	493.843	472.098		80	0.230062	0.283414	0.333886	0.396825	0.461295	0.528085	0.600842	0.71281	0.758122	0.84335
	90	863.745	696.054	632.83	584.165	572.633	564.337	544.997	521.679	509.328	502.296		90	0.229073	0.282352	0.333558	0.397471	0.461872	0.526658	0.600695	0.711523	0.757592	0.84327
	100	1240.67	1002.34	880.448	805.355	773.416	731.497	695.104	673.017	678.809	672.351		100	0.224227	0.275574	0.332192	0.400338	0.461386	0.52905	0.601628	0.716954	0.761118	0.845847
	800th Generation number
	Average Path Cost					Population Size							Average Computational Cost (s)					Population Size
	Crossover (%)	10	20	30	40	50	60	70	80	90	100		Crossover (%)	10	20	30	40	50	60	70	80	90	100
	10	786.363	666.51	593.63	589.078	593.068	583.817	579.8	586.747	592.866	590.174		10	0.301105	0.366545	0.432178	0.510694	0.590022	0.674656	0.767136	0.913411	0.969397	1.0781
	20	756.38	578.875	519.311	501.671	483.946	474.989	465.238	456.137	447.727	455.835		20	0.303678	0.369585	0.436464	0.516596	0.598948	0.684449	0.778666	0.921411	0.98145	1.09178
	30	767.579	597.858	500.846	451.901	446.151	429.29	417.323	409.683	410.565	415.335		30	0.305529	0.373001	0.440572	0.521481	0.604687	0.690958	0.787388	0.93391	0.992909	1.10767
	40	708.459	578.266	529.095	478.799	435.047	417.003	409.012	399.898	391.445	377.492		40	0.306376	0.375405	0.444606	0.526068	0.610386	0.698503	0.794077	0.943397	1.00298	1.11605
	50	702.47	557.664	551.158	488.808	467.441	441.556	415.019	415.177	389.002	380.674		50	0.307834	0.377201	0.44709	0.5283	0.614411	0.702942	0.799371	0.94743	1.00948	1.12486
	60	731.886	591.737	519.767	517.474	497.569	472.308	444.248	414.684	410.229	405.246		60	0.308016	0.376903	0.447647	0.530815	0.614949	0.704008	0.800621	0.947449	1.0126	1.12635
	70	718.621	599.092	547.307	502.002	489.244	490.227	480.471	472.385	452.195	441.052		70	0.308429	0.376534	0.445695	0.529852	0.615015	0.702798	0.799622	0.949467	1.00834	1.12342
	80	761.009	619.119	569.284	544.124	506.192	487.732	472.3	466.326	472.667	470.974		80	0.305869	0.375982	0.444865	0.526353	0.612897	0.701708	0.798947	0.947914	1.00985	1.12233
	90	845.797	671.591	616.918	568.665	543.186	531.919	534.604	526.427	507.788	496.653		90	0.304528	0.375358	0.444217	0.527353	0.613941	0.701565	0.799684	0.94466	1.00706	1.12103
	100	1237.42	1002.34	877.657	803.308	753.117	733.474	692.579	666.899	646.393	633.276		100	0.298175	0.365376	0.43903	0.52801	0.615074	0.700348	0.796946	0.948394	1.01196	1.12441
	1000th Generation number
	Average Path Cost					Population Size							Average Computational Cost (s)					Population Size
	Crossover (%)	10	20	30	40	50	60	70	80	90	100		Crossover (%)	10	20	30	40	50	60	70	80	90	100
	10	756.168	647.463	557.946	535.051	530.959	518.479	514.058	514.98	515.166	513.217		10	0.375593	0.456904	0.539639	0.637693	0.736787	0.84239	0.957807	1.14062	1.21022	1.34613
	20	739.938	585.413	491.835	472.071	452.381	446.331	437.654	432.966	422.141	430.527		20	0.378559	0.46084	0.544077	0.643649	0.746559	0.853287	0.971336	1.15073	1.22454	1.36412
	30	753.059	578.18	514.26	458.624	435.084	413.387	400.026	395.6	382.48	395.739		30	0.381838	0.464588	0.549019	0.650241	0.753963	0.861197	0.98151	1.164	1.2382	1.38082
	40	680.567	552.703	528.826	497.861	454.752	427.559	415.995	403.988	387.421	376.156		40	0.381908	0.467789	0.554487	0.655759	0.760848	0.870838	0.990192	1.17639	1.2515	1.39233
	50	691.128	551.926	519.07	496.752	480.308	464.283	433.983	430.355	408.806	400.599		50	0.383724	0.470025	0.557328	0.658851	0.766209	0.876036	0.996586	1.18184	1.25884	1.40325
	60	709.436	583.813	498.522	492.741	479.571	472.406	460.406	437.321	432.441	425.699		60	0.384394	0.469873	0.558173	0.6619	0.767817	0.879028	0.998923	1.1814	1.26287	1.40496
	70	699.042	575.458	551.765	489.203	467.77	466.06	461.485	463.411	459.686	458.62		70	0.384352	0.469587	0.554807	0.660713	0.766543	0.877832	0.999143	1.1855	1.2589	1.40257
	80	732.451	614.792	541.142	536.879	507.717	481.603	457.896	446.309	448.647	445.337		80	0.382466	0.468573	0.555829	0.657976	0.763644	0.874184	0.996588	1.18294	1.25985	1.40155
	90	836.413	659.24	589.052	563.868	541.5	507.879	510.725	516.488	496.711	497.638		90	0.379704	0.468479	0.55535	0.657475	0.764236	0.874935	0.99827	1.18239	1.25945	1.39887
	100	1235.83	999.543	874.781	800.754	750.172	719.704	693.169	669.929	642.969	620.74		100	0.372077	0.455335	0.546013	0.655568	0.763214	0.876343	0.992633	1.17946	1.25826	1.40067

## Sheet: Table C
	Optimum Crossover (%)					Generation number
	Population	100	200	300	400	500	600	700	800	900	1000
	10	64	56	49	42	57	50	48	46	44	43
	20	63	57	44	37	30	27	51	49	46	45
	30	70	50	51	45	39	34	31	28	23	20
	40	75	69	68	50	49	47	31	30	29	27
	50	78	60	64	59	52	43	40	38	33	29
	60	80	63	69	66	56	43	41	38	35	32
	70	83	69	52	66	53	51	47	40	32	31
	80	84	64	61	65	61	59	57	38	35	33
	90	84	66	57	61	61	58	52	46	38	33
	100	87	71	56	58	60	51	45	44	41	39
	Optimum Differential Weight					Generation number
	Population	100	200	300	400	500	600	700	800	900	1000
	10	0.1884	0.2132	0.248	0.2412	0.3226	0.32	0.3258	0.3314	0.3157	0.3386
	20	0.1029	0.1373	0.1455	0.1438	0.145	0.1482	0.2313	0.2397	0.2375	0.2381
	30	0.1	0.1	0.1319	0.1321	0.136	0.1395	0.1344	0.1363	0.1462	0.14
	40	0.106	0.1318	0.1422	0.14	0.1444	0.1357	0.1451	0.145	0.1409	0.1387
	50	0.0984	0.1	0.1319	0.1401	0.1349	0.1411	0.14	0.1396	0.1364	0.1349
	60	0.1	0.1003	0.1384	0.1378	0.1359	0.1397	0.1346	0.1362	0.1356	0.1347
	70	0.0985	0.0989	0.0998	0.1419	0.1358	0.1353	0.1344	0.135	0.1357	0.135
	80	0.0936	0.1001	0.1022	0.134	0.1403	0.1454	0.1445	0.1309	0.1308	0.1294
	90	0.0973	0.0996	0.0984	0.1318	0.141	0.1401	0.1409	0.1374	0.1342	0.1371
	100	0.0924	0.1004	0.0997	0.1222	0.14	0.1398	0.1378	0.1437	0.1452	0.1442

## Sheet: Table D
	Optimum Path Cost					Generation number
	Population	100	200	300	400	500	600	700	800	900	1000
	10	980.195	872.455	808.183	777.25	756.725	729.234	709.909	695.687	680.133	674.188
	20	837.49	685.875	631.797	609.294	593.077	588.017	575.599	556.897	551.913	546.047
	30	773.77	631.803	574.628	538.642	516.711	501.876	498.75	500.122	497.82	491.835
	40	754.684	588.028	533.064	492.205	468.776	465.7	459.928	451.901	452.613	455.109
	50	737.981	567.81	520.696	482.399	461.284	440.097	433.535	433.999	436.13	434.712
	60	724.767	558.079	491.715	454.82	451.68	431.212	418.929	416.361	414.459	412.661
	70	725.73	545.815	495.735	453.688	430.553	411.458	409.478	409.012	402.512	399.828
	80	710.021	542.099	480.674	443.53	415.816	402.272	401.111	398.75	394.621	393.845
	90	710.543	536.133	477.667	437.887	406.645	394.301	390.346	387.451	388.244	380.347
	100	718.738	534.077	472.533	442.923	410.008	394.345	381.423	373.789	372.131	376.098
	Optimum Computational Cost (s)					Generation number
	Population	100	200	300	400	500	600	700	800	900	1000
	10	0.0397	0.0781	0.1162	0.1541	0.1917	0.2295	0.2672	0.305	0.3428	0.3805
	20	0.0484	0.0954	0.1421	0.1885	0.2348	0.281	0.3271	0.3732	0.4192	0.4652
	30	0.0573	0.1129	0.1683	0.2234	0.2782	0.3328	0.3875	0.4422	0.4969	0.5515
	40	0.0678	0.1336	0.1991	0.2645	0.3299	0.395	0.4598	0.5246	0.5891	0.654
	50	0.0785	0.1548	0.231	0.3068	0.3823	0.458	0.5337	0.609	0.684	0.759
	60	0.0897	0.177	0.264	0.351	0.4375	0.5238	0.61	0.6962	0.7825	0.8686
	70	0.1021	0.2013	0.3003	0.3993	0.4978	0.5961	0.6942	0.7922	0.8903	0.9883
	80	0.1207	0.2383	0.3558	0.4732	0.5904	0.7071	0.8236	0.9397	1.0562	1.1725
	90	0.1286	0.2539	0.3788	0.5034	0.6279	0.7524	0.8765	1.0006	1.1243	1.2483
	100	0.1431	0.2826	0.4216	0.5604	0.6989	0.8373	0.9756	1.1136	1.2515	1.3895

## Sheet: Table E
							Crossover (%)
	Differential weight	10	20	30	40	50	60	70	80	90	100
	0.1	7.68766	5.91668	7.60716	6.84242	10.5253	16.1602	23.7674	40.2898	72.6303	184.061
	0.2	50.5132	8.41216	-2.81747	-1.40873	-1.32824	4.80982	7.98954	17.8708	40.6722	128.597
	0.3	104.206	71.9863	50.5132	31.1531	22.902	6.60093	0.623868	7.68766	26.7458	96.0354
	0.4	139.465	122.801	112.477	105.876	99.4969	87.3013	62.4472	21.0706	11.0485	78.6476
	0.5	158.402	148.964	142.061	137.774	132.079	128.819	118.998	97.4442	38.8811	64.6609
	0.6	168.605	164.279	158.503	155.907	153.29	148.44	145.925	135.641	107.889	54.196
	0.7	180.076	171.564	170.839	167.337	164.601	162.97	158.322	152.385	140.551	60.9982
	0.8	186.154	179.875	177.48	174.542	173.415	171.101	166.734	163.031	153.472	70.2556
	0.9	191.004	186.939	182.652	181.505	177.923	175.991	174.079	169.028	161.622	75.1459
	1	196.418	191.447	187.764	186.818	183.357	181.767	179.231	175.408	161.602	184.524

## Sheet: Table F
	Figure 9						Crossover (%)
	Differential weight	10	20	30	40	50	60	70	80	90	100
	0.1	0	0	1.5625	1.5625	1.5625	1.5625	1.5625	1.5625	0	0
	0.2	0	0	1.5625	3.125	3.125	3.125	3.125	1.5625	1.5625	0
	0.3	0	1.5625	3.125	4.6875	4.6875	4.6875	4.6875	3.125	1.5625	0
	0.4	0	3.125	4.6875	6.25	7.8125	7.8125	7.8125	6.25	3.125	0
	0.5	1.5625	4.6875	7.8125	10.9375	14.0625	15.625	15.625	14.0625	7.8125	1.5625
	0.6	3.125	9.375	14.0625	18.75	21.875	25	28.125	28.125	23.4375	6.25
	0.7	6.25	12.5	18.75	25	31.25	37.5	40.625	45.3125	45.3125	20.3125
	0.8	7.8125	17.1875	25	34.375	42.1875	50	56.25	62.5	67.1875	35.9375
	0.9	10.9375	21.875	32.8125	43.75	53.125	62.5	71.875	81.25	89.0625	50
	1	12.5	26.5625	39.0625	53.125	64.0625	76.5625	87.5	100	107.812	29.6875
